# Supplementary material for: Analysis and Visualization of Confounders and Treatment Pathways Leading to Amputation and Non-Amputation in Peripheral Artery Disease Patients Using Sankey Diagrams: Enhancing Explainability
Source: Biomedicines. 2025 Jan 21;13(2):258. doi: 10.3390/biomedicines13020258 (PMC11851926; doi:10.3390/biomedicines13020258)
Supplement: Supplementary file 1 [file biomedicines-13-00258-s001.zip]

Archive with 1 entries (1 files):
- biomedicines-3420873-supplementary.pdf
